# Supplementary material for: mRNA booster vaccination protects aged mice against the SARS-CoV-2 Omicron variant
Source: Commun Biol. 2022 Aug 6;5:790. doi: 10.1038/s42003-022-03765-3 (PMC9357006; doi:10.1038/s42003-022-03765-3)
Supplement: Supplementary file 4 — Supplementary Data 1 [file 42003_2022_3765_MOESM4_ESM.xlsx]

## Sheet: Fig 2
Fig 2A											Fig 2C					Fig 2D-E_Wildtype
5M_Naive	5M_Recent vax	13M_Naive	13M_Recent vax	13M_Distant vax	13M_Booster	21M_Naive	21M_Recent vax	21M_Distant vax	21M_Booster		Week	4	32	36		5M_Naive	5M_Recent vax	13M_Naive	13M_Recent vax	13M_Distant vax	13M_Booster	21M_Naive	21M_Recent vax	21M_Distant vax	21M_Booster
50	58205.1	50	26442.6	113513	79837.1	50	12622.6	12994.5	88366.6		13M_Booster	100.3	57.5	99.7		20	3998	20	4900	5876	8861	20	1365	882	10098
50	49719.6	50	61947.9	52829	201948	50	4189.23	47789.4	51754.3			99.2	91.8	100.3		20	2653	20	465	4094	11009	20	338	323	3398
50	66005.4	50	17311.9	71360.4	240683	50	2005.95		62558.4			99.3	98.6	100.3		20	5543	20	487	3987	11091	20	1198	120	19882
50	41213	50	6113.21	49850.9	147766	50	4161.17	2684.88	141812			92.2	97.1	99.9			3098		115	3510	48801		502	540	8705
50	40518	50	10748.9	55235.2	175787	50	5871.36	2947.15	70712.4			99.6	91.1	100			4409		2655	2098	22543		2009	144	29087
50	62619.1	50	32545.4	52562.7	159791	50	20350.3	6347.09	349111			100.2	96.3	100.2			11098		3091	1103	6002		209	309	4099
50	35794.3	50	6970.36	227336	118028	50	7019.72	411.296	423301			99.6	99.2	99.5							11890			119	12003
50	63122.7	65.1534	16168.8	29517.2	360298	50	7517.59	7103.87	247779			99.5	98.7	100							4331			265
50	21915.8	50	11902.7	108370	139767	50	5425.94	1980.15	141854			99.6	93	100.1
50	53723.7	50	22721	35810.6	360949	50	6814.36	239.693	235198			100.3	86.9	100.1		Fig 2D-E_Delta
50	120110	50	13337.6	54481.3	271832	50	10691.1	737.309	784857			99.5	92.4	100		5M_Naive	5M_Recent vax	13M_Naive	13M_Recent vax	13M_Distant vax	13M_Booster	21M_Naive	21M_Recent vax	21M_Distant vax	21M_Booster
50	46292.8	50	19342.8	36049.4	332864	50	54762.8	3478.52	93663.5			99.6	74.7	100.1		20	1002	20	2179	4009	4301	20	210	123	5099
50	43294.7	50	23706.9	60888.2	151356	50	26431.1	1746.95	194495			100.1	99.8	99.4		20	446	20	22	247	5576	20	55	118	2974
50	75374.4	50	34708.7	14965.5	187676	50	27965.7					99.4	99.1	100.3		20	2143	20	75	2565	12564	20	136	28	11675
50	62717.3	50	25650.8	97091.4	192958	50	11372.3					99.3	97.6	100.2			3956		20	507	36873		42	105	4577
50	55821.6	50	22624.7	54540.1	461957		77.7505					100	99.3	100.3			934		1098	953	14861		115	97	14332
50	59435.3	50	15210.6	198511	129640		1129.72					100	99.3	100.3			5587		2328	856	3778		79	28	4860
50	58712.2	50	17846.8	21469.7	218986							99.4	100.2	100.1							5960			26	13378
50	49948.4	50	90573.6	789.683	176057							99.2	96.9	100.2							1035			60
				89076.4	378006							99.7	95.1	100.3
											21M_Booster	99.9	63.3	99.9		Fig 2D-E_Omicron
Fig 2B												99.3	58.6	98.5		5M_Naive	5M_Recent vax	13M_Naive	13M_Recent vax	13M_Distant vax	13M_Booster	21M_Naive	21M_Recent vax	21M_Distant vax	21M_Booster
5M_Naive	5M_Recent vax	13M_Naive	13M_Recent vax	13M_Distant vax	13M_Booster	21M_Naive	21M_Recent vax	21M_Distant vax	21M_Booster			98.5	68.9	99.8		20	36	20	272	3230	357	20	85	20	69
-2.01035	97.1667	-1.4695	6.10046	97.0045	99.66	0.227494	50.2293	30.1816	99.9121			98.3		100.1		20	83	20	36	176	460	20	20	20	958
4.44197	56.6018	2.43073	70.5235	96.7279	100.305	5.26519	5.49972	15.0779	98.4955			80.4		83.8		20	1607	20	20	318	994	20	20	20	445
4.04907	62.1636	4.74506	91.1588	95.1236	100.342	2.76042	11.7101	2.6666	99.8464			86.2	11.7	100.2			127		20	20	5560		20	20	90
6.37155	80.1323	5.94371	42.0509	91.878	99.8997	4.83366	10.1434		100.147			82.1	12.4	99.8			52		110	110	4860		24	20	687
7.90824	97.2104	7.1608	49.6761	93.6852	100.02	8.28594	17.7422	1.65344	83.8421			100.1		99.7			52		32	20	1173		20	20	161
9.79416	93.002	8.81126	32.9042	92.883	100.186	9.61807	28.9527	10.2372	100.222			96.6		100.1							1620			20	204
8.53688	69.9867	9.95459	95.2803	98.0372	99.4664	10.0121	23.9901	5.4622	99.7526					100							168			20
4.91345	73.7149	4.46844	49.5655	44.6049	100.02	4.15821	24.1777	28.3805	99.7338			91.4	14	100
3.47281	36.2932	3.06694	48.8279	35.1724	100.075	1.75663	9.37416	37.2644	100.072			68.4	40.3	98.2
9.16552	92.1289	5.77774	59.9385	85.6818	100.139	8.57676	12.7139	7.55421	99.959			100.3	10.7	100.2
7.85585	83.1794	8.29491	36.3065	59.2561	100.01	8.78314	39.7598	6.14703	99.9871			99.3	66.4
9.59335	94.1458	8.48854	18.5849	82.4455	100.056	8.8019	83.9453	1.7191	98.1953			98.2
7.80346	92.6004	9.19852	37.6251	98.9961	99.4295	10.1247	89.5646	8.31408	100.203			76.9	5.8
10.5363	93.0282	8.88502	66.9552	27.2521	100.333	10.65	63.0721					99.3	5.2
9.27029	76.3517	10.0837	90.2275	91.2971	100.213	12.5825	58.3909					98.7	13.3
2.36396	75.2254	5.93449	26.7265	76.0189	100.259		7.74183					97.7	9.3
2.02344	71.1654	3.47264	65.7658	98.8855	100.287		8.59552					99.1	46.2
5.4024	75.8627	5.73164	86.2259	97.1336	100.149
5.32382	59.3696	5.88839	30.3501	5.65788	100.176
			83.5243	99.4295	100.315

## Sheet: Fig 3
Fig 3A_IFNg											Fig 3C									Fig 3D									Fig 3E_CD4
5M_Naive	5M_Recent vax	13M_Naive	13M_Recent vax	13M_Distant vax	13M_Booster	21M_Naive	21M_Recent vax	21M_Distant vax	21M_Booster			5M_Recent vax	13M_Recent vax	13M_Distant vax	13M_Booster	21M_Recent vax	21M_Distant vax	21M_Booster			5M_Recent vax	13M_Recent vax	13M_Distant vax	13M_Booster	21M_Recent vax	21M_Distant vax	21M_Booster			5M_Recent vac	13M_Recent vac	13M_Distant vac	13M_Booster	21M_Recent vac	21M_Distant vac	21M_Booster
0.018	1.28	0.14	1.95	0.77	2.2	0.19	0.88	0.19	4.46		IFNγ+ IL2- TNF-	0.47	0.47	0.18	0.1	0.038	0.13	0.29		IFNγ+ IL2- TNF-	1.37	1.07	0.5	1.32	0.34	0.28	1.48		Wild type	1.8996	2.684	1.855	4.127	2.594	1.37	7.084
0.094	1.78	0.26	1.23	0.4	1.45	0.068	0.42	0.45	1.87			0.14	0.56	0.087	0.41	0.11	0.021	0.29			1.09	1.19	0.45	1.2	0.28	0.14	4.88			2.28829	2.22	0.871	2.46	1.764	1.167	4.044
0.08	1.78	0.17	1.35	0.18	1.28	0.085	0.88	0.2	2.23			0.64	0.089	0.072	0.17	0.16	0.12	0.75			1.13	0.98	0.17	1.27	1.06	0.39	1.43			1.708	2.44	0.701	3.09	4.652	0.611	3.695
0.12	0.79	0.13	0.65	0.34	1.36	0.083	0.67	0.21	0.67			0.11	0.079	0.16	0.15	0.062	0.14	0.21			0.5	0.82	0.4	0.78	0.41	0.35	0.72			1.575	1.216	1.032	2.622	2.208	1.793	1.514
0.12	0.95	0.16	0.47	0.34	1.35		1.67					0.074	0.21	0.14	0.15	0.59					0.47	0.44	0.5	1.05	0.49					2.15	0.715	1.68	2.654	5.27
0.098	0.84	0.14	1.77	0.63	1.89		0.21					0.11	0.22	0.26	0.2	0.12					0.5	1.63	0.77	1.37	0.34					2.004	3.006	2.726	2.369	1.406
0.1	0.93	0.11	0.92	0.94								0.05	0.29	0.24							0.63	0.39	0.56							1.623	1.596	1.434
											IFNγ- IL2+ TNF-	0.021	0.021	0.02	0.017	0.038	0.07	0.057		IFNγ- IL2+ TNF-	0	0	0	0.03	0	0	0		Omicron	2.001	2.791	1.481	3.807	2.386	1.12	6.867
Fig 3A_IL2												0.01	0	0	0.037	0	0.011	0.039			0	0	0	0	0	0.03	0.04			2.67	2.03	0.971	2.307	1.83	1.035	3.949
5M_Naive	5M_Recent vax	13M_Naive	13M_Recent vax	13M_Distant vax	13M_Booster	21M_Naive	21M_Recent vax	21M_Distant vax	21M_Booster			0	0.015	0	0.064	0.032	0	0			0	0	0.06	0	0	0	0			2.38	2.299	0.612	2.984	5.062	0.734	4.076
0.045	1.17	0.036	1.52	0.79	2.51	0.11	1.6	0.38	3.89			0.016	0	0.02	0.2	0.052	0.035	0.037			0	0	0	0	0	0	0.03			1.252	1.397	0.72	2.85	1.776	1.005	1.927
0.06	2.11	0.11	1.05	0.58	1.22	0.027	0.82	0.59	1.85			0	0.024	0	0.042	0.036					0	0	0	0	0.01					1.614	0.961	1.012	2.232	4.416
0.071	1.37	0.12	1.65	0.29	1.72	0.17	1.3	0.27	1.96			0	0.036	0	0	0					0	0	0.04	0	0					1.39	2.846	1.24	3.24	0.743
0.032	0.8	0.078	1.08	0.34	2.35	0.059	1.08	0.21	0.93			0.03	0.019	0.016							0	0	0							1.55	1.628	1.824
0.068	1.29	0.071	0.47	0.29	1.49		0.68				IFNγ- IL2- TNF+	0.23	0.39	0.43	0.7	0.61	0.6	1.14		IFNγ- IL2- TNF+	0.17	0.34	0.36	0.4	0.47	0.12	1.57
0.039	0.98	0.11	1.95	0.66	2.45		0.39					0.23	0.29	0.3	0.48	0.77	0.38	1.21			0.32	0.25	0.1	0.41	0.28	0.2	2.05		Fig 3E_CD8
0.046	1.17	0.13	1.15	1.02								0.19	0.47	0.25	0.77	3.41	0.34	1.03			0.18	0.29	0.46	0.28	0.47	0.15	0.54			5M_Recent vac	13M_Recent vac	13M_Distant vac	13M_Booster	21M_Recent vac	21M_Distant vac	21M_Booster
												0.2	0.21	0.18	0.23	0.57	0.62	0.65			0.39	0.22	0.23	0.24	0.31	0.23	0.35		Wild type	9.117	10.28	10.57	22.421	6.305	1.689	40.198
Fig 3B_IFNg												0.15	0.21	0.55	0.37	2.17					0.17	0.25	0	0.64	0.15					13.816	6.813	5.93	20.5	1.586	3.77	31.981
5M_Naive	5M_Recent vax	13M_Naive	13M_Recent vax	13M_Distant vax	13M_Booster	21M_Naive	21M_Recent vax	21M_Distant vax	21M_Booster			0.18	0.47	0.32	0.39	0.21					0.17	0.51	0.32	0.59	0.3					9.064	12.088	3.331	20.409	12.27	1.61	22.537
0.061	10.3	0.49	11.9	10	21.1	0.6	6.18	1.28	37.1			0.16	0.17	0.51							0.29	0.19	0.15							7.466	6.639	4.854	17.81	3.401	1.216	10.42
0.053	14.9	0.083	6.63	5.07	18.8	0.33	1.95	3	26.8		IFNγ+ IL2+ TNF-	0	0	0	0	0	0.01	0		IFNγ+ IL2+ TNF-	0.03	0	0	0.1	0	0.02	0.05			6.7	3.412	6.5	20.982	1.093
0.062	11.3	0.22	10.3	2.72	18.1	0.17	12.4	2.55	23.5			0	0	0	0	0	0	0			0	0	0	0.05	0	0	0			9.55	14.985	6.665	19.391	2.37
0.092	7.58	0.09	6.28	3.87	16.8	0.062	2.81	0.35	10.5			0	0.015	0	0	0	0	0.016			0	0.05	0	0	0	0	0.06			9.082	5.237	11.23
0.14	6.03	0.23	3.77	5.78	18.1		0.84					0.016	0.016	0	0	0	0	0			0.03	0	0	0.12	0	0	0		Omicron	10.489	12.32	10.39	21.638	6.65	1.416	38.678
0.067	7.51	0.2	13.3	4.52	17.1		2.16					0	0	0	0	0					0.03	0	0	0	0					15.26	6.88	5.17	19.226	2.34	3.228	28.859
0.085	9.42	0.079	5.38	9.15								0	0	0	0	0					0.03	0.09	0	0	0.04					11.47	10.608	3.238	18.495	12.87	2.7	24.104
												0	0	0							0	0	0							8.033	6.61	4.1	17.09	3.172	0.58	10.938
Fig 3B_IL2											IFNγ+ IL2- TNF+	0.13	0.41	0.081	0.49	0.13	0.01	1.52		IFNγ+ IL2- TNF+	5.95	5.4	4.55	13.4	3.56	0.64	26.9			6.198	4.083	5.83	18.93	1.02366
5M_Naive	5M_Recent vax	13M_Naive	13M_Recent vax	13M_Distant vax	13M_Booster	21M_Naive	21M_Recent vax	21M_Distant vax	21M_Booster			0.18	0.13	0.014	0.2	0.13	0.053	0.6			9.82	2.04	2.11	10.7	0.95	1.43	18.9			7.706	13.89	4.89	17.67	2.496
0.061	3	0.12	5.51	4.98	6.52	0.06	2.28	0.37	8.73			0.18	0.1	0	0.32	0.19	0	0.33			7.79	5.41	0.87	11.7	5.55	1.08	14.1			9.71	5.635	9.351
0.053	4.03	0.042	3.4	2.46	6.91	0	0.83	1.46	3.03			0.15	0.032	0.04	0.13	0.062	0.035	0.14			4.98	2.84	1.76	8.84	1.26	0	6.39
0.031	2.37	0	3.93	1.74	5.25	0	5.79	1.08	8			0.1	0.047	0.032	0.21	0.98					3.21	1.7	1.89	10.9	0.28
0	2.16	0.09	2.73	1.71	7.17	0.031	1.19	0	3.45			0.12	0.2	0	0.2	0.014					4.24	7.51	1.74	11.1	0.82
0.034	2.35	0.057	1.7	3.44	6.34		0.1					0.17	0.019	0.048							6.41	2.72	5.1
0.033	2.8	0	4.24	2.06	4.61		1.03				IFNγ- IL2+ TNF+	0.47	0.43	0.26	0.89	0.86	0.26	1.2		IFNγ- IL2+ TNF+	0	0.11	0	0.07	0	0.02	0
0.028	2.38	0	2.33	3.54								0.66	0.51	0.27	0.35	0.64	0.2	0.84			0	0	0	0	0.11	0	0
												0.41	0.47	0.18	0.87	0.75	0.2	0.82			0	0.05	0	0.06	0	0	0
												0.25	0.54	0.18	1.07	0.48	0.14	0.57			0.06	0.11	0	0	0.05	0	0.03
												0.52	0.26	0.13	0.46	0.53					0	0.06	0.05	0.12	0.02
												0.38	0.56	0.29	0.95	0.33					0.03	0.05	0	0	0.04
												0.43	0.52	0.35							0	0.07	0.05
											IFNγ+ IL-2+ TNF+	0.68	1.07	0.51	1.61	0.71	0.04	2.66		IFNγ+ IL-2+ TNF+	2.97	5.4	4.98	6.32	2.28	0.34	8.68
												1.45	0.54	0.3	0.83	0.18	0.37	0.97			4.03	3.4	2.51	6.87	0.72	1.43	2.99
												0.96	1.14	0.11	0.79	0.52	0.074	1.13			2.37	3.83	1.68	5.19	5.79	1.08	7.97
												0.51	0.52	0.14	1.07	0.55	0.035	0.32			2.08	2.62	1.71	7.11	1.14	0	3.42
												0.77	0.21	0.16	1	0.11					2.32	1.63	3.39	6.22	0.08
												0.6	1.36	0.37	1.5	0.069					2.74	4.1	2.02	4.61	0.95
												0.71	0.61	0.66							2.38	2.27	3.49

## Sheet: Fig 4
Fig 4A											Fig 4B_Raw CT value					Fig 4C
5M_Naive	5M_Recent vax	13M_Naive	13M_Recent vax	13M_Distant vax	13M_Booster	21M_Naive	21M_Recent vax	21M_Distant vax	21M_Booster			Rpl13a	Ifit2	Rsad2			Lung PFU	S-specific IgG	ACE2-RBD inhibition	WT neut	Omicron neut
7100000	2000	10800000	2000	2000	2000	2700000	8000	12000	2000		5M_Naive	24.5607	20.7515	20.2205		13M_Naive	7.03	1.7	-1	1.3	1.3
7300000	2000	2300000	6000	2000	2000	5800000	340000	280000	2000			24.1673	20.3036	20.0622			6.36	1.7	0.39	1.3	1.3
25000000	2000	4300000	12000	2000	2000	470000	550000	420000	2000			24.7626	20.9802	20.5658			6.63	1.7	0.68	1.3	1.3
5500000	450000	2000	172000	8000	2000	2400000	1380000	104000	2000			24.5729	21.9391	21.5424			3.3	1.7	0.77
88000	2000	1140000	2000	2000	2000	1900000	650000	2000	2000			24.194	20.8177	20.4829			6.06	1.7	0.77
780000	2000	1490000	2000	2000	2000	2900000	132000	2000				23.5253	21.146	21.0828			6.17	1.7	0.54
2000	2000	750000	2000	2000	2000	2000	8000					23.9312	23.7538	23.7071			5.88	1.7	0.76
	2000	970000	2000	2000	2000	3100000	260000				5M_Recent vax	23.5836	24.0197	23.5007			5.99	1.7	0.77
							4000					25.8605	26.1079	24.7856		21M_Naive	6.43	1.7	1.85	1.3	1.3
												28.4165	28.2455	26.1442			6.76	1.7	1.96	1.3	1.3
												27.3231	25.1435	22.2714			5.67	1.7	1.62	1.3	1.3
												28.1816	28.2731	25.7938			6.38	1.7	1.7
												26.3193	27.2957	26.3893			6.28	1.7	1.82
												32.1309	32.1218	28.2827			6.46	1.7	1.94
												28.0088	28.1132	25.4754			3.3	1.7	1.48
											13M_Naive	27.9064	24.3686	21.6824			6.49	1.7	1.92
												27.5822	22.9834	20.5639		13M_Recent vax	3.3	4.42	1.99	3.69	2.43
												28.6775	25.3358	22.6035			4.08	4.79	1.99	2.67	1.56
												26.8093	27.0027	25.0116			3.78	4.24	1.98	2.69	1.3
												27.7741	23.9571	21.0173			5.24	3.79	1.96	2.06	1.3
												24.5466	20.746	20.2653			3.3	4.35	1.77	3.42	2.04
												24.7575	21.7092	21.0188			3.3	4.18	1.92	3.49	1.51
												25.0627	21.5899	20.7123			3.3	4.25	2
											13M_Distant vax	26.4695	26.9255	25.0383			3.3	4.96	1.44
												25.4439	25.0942	24.9461		13M_Distant vax	3.3	5.06	2	3.77	3.51
												24.809	24.2437	24.0136			3.3	4.72	2	3.61	2.25
												25.2072	25.1543	24.5922			3.3	4.85	2	3.6	2.5
												26.8914	27.135	26.9291			3.9	4.7	2	3.55	1.3
												25.0226	24.1124	24.0236			3.3	4.74	2	3.32	2.04
												25.3775	26.4184	26.0337			3.3	4.56	2	3.04	1.3
											13M_Booster	25.0505	25.6442	24.998			3.3	4.78	2
												26.0713	25.4334	25.3517			3.3	4.18	2
												28.5778	29.3657	27.5233		13M_Booster	3.3	5.2	-0.64	3.95	2.55
												24.7325	25.3065	24.8556			3.3	5.07	0.72	4.04	2.66
												28.8802	29.2881	26.731			3.3	5.56	0.68	4.04	3
												26.7786	27.8574	27.0013			3.3	5.15	0.98	4.69	3.75
												29.4045	30.01	27.6353			3.3	5.66	1	4.35	3.69
												26.9526	27.2231	26.1585			3.3	5.11	0.62	3.78	3.07
											21M_Naive	27.1955	23.2898	22.4487			3.3	5.34	0.24	4.08	3.21
												27.718	24.0211	22.6899			3.3	5.25	0.93	3.64	2.23
												26.7205	22.3679	21.4532		21M_Recent vax	3.9	4.1	1.7	3.14	1.93
												27.5237	23.4864	22.4025			5.53	3.62	0.74	2.53	1.3
												27.046	24.2272	23.0432			5.74	3.3	1.07	3.08	1.3
												26.7027	23.115	22.275			6.14	3.62	1.01	2.7	1.3
												26.6382	23.0629	22.096			5.81	3.73	0.97	3.3	1.38
												30.2459	25.5536	24.0303			5.12	3.83	1.1	2.32	1.3
											21M_Distant vax	29.7385	27.183	24.779			3.9	4.03	1.6
												28.4266	26.4051	24.0876			5.41	4.74	1.92
												28.4399	25.6931	22.8986			3.6	4.42	1.95
												26.8499	24.0602	22.3985		21M_Distant vax	4.08	4.11	1.48	2.95	1.3
												25.8397	25.5352	24.2801			5.45	3.43	-0.33	2.51	1.3
												22.9175	24.6934	24.6523			5.62	3.47	0.22	2.08	1.3
											21M_Booster	25.2311	25.5529	24.4717			5.02	3.8	1.01	2.73	1.3
												25.6871	26.0026	27.025			3.3	3.85	1.45	2.16	1.3
												33.5867	35.2545	32.194			3.3	3.24	0.92	2.42	1.3
												26.2424	26.2591	26.9625		21M_Booster	3.3	4.95	2	4	1.84
												25.2136	26.0079	26.0112			3.3	5.15	2	3.53	2.98
																	3.3	5.15	2	3.94	1.95
																	3.3	5.89	2	3.61	2.21
																	3.3	5.29	2	4.08	2.31

## Sheet: Fig S1
Fig S1B_IgG					Fig S1B_IgG1					Fig S1B_IgG2a
Young_naive	Young_BNT162b2	Aged_naive	Aged_BNT162b2		Young_naive	Young_BNT162b2	Aged_naive	Aged_BNT162b2		Young_naive	Young_BNT162b2	Aged_naive	Aged_BNT162b2
50	198518	50	39725.8		50	231365	50	88999.4		50	270506	50	28167
50	503421	50	71931.2		50	365419	50	112809		50	210961	50	125472
50	572101	50	36480.7		50	923009	50	28682.6		50	318535	50	22089.9
50	307859	50	44174.9		50	956171	50	28339.4		50	110516	50	31669.9
50	311707	50	40314.3		50	553057	50	42307.1		50	117545	50	19384.6
50	348008	50	58827.2		50	277865	50	40000.4		50	165299	50	43314
50	321871	50	39652.5		50	376357	50	50124.5		50	137905	50	17957.2
50	493768	50	46152.8		50	390097	50	36552.8		50	325207	50	24838.8
50	305335	50	19624.8		50	786526	50	26498.6		50	308618	50	15422
50	493168	50	56036.6		50	574934	50	102503		50	819453	50	71114.7
50	225426	50	36288.9		50	376535	50	38298.4		50	118525	50	15988.6
50	195202	50	23555.9		50	325065	50	32259.3		50	118145	50	16137.3
50	335158	50	43912.5		50	771270	50	99889.9		50	164521	50	23048.6
50	192110	50	55154		50	335816	50	80470.2		50	104028	50	36723.7
50	204751	50	46273.4		50	231581	50	100582		50	85349.3	50	14149
50	891077	50	50008.3		50	520229	50	104782		50	1.20661e+06	50	20284.8
50	163695	50	15877.6		50	139376	50	23222		50	296315	50	10589.3
50	499531	64.8603	47711.9		50	511084	50	82391.3		50	539075	50	37278.8
50	17680.6	50	55491.5		50	16200.4	50	120155		50	17728.7	50	35696.4
50	173731	50	153405		50	238145	50	98238.4		50	220210	50	325755
50	333141	50	40732.5		50	385161	50	32823.8		50	246034	50	46569.9
50	464082	50	34232.3		50	1.13817e+06	50	32965		50	334969	50	68538.6
50	188861	50	69000.9		50	349564	50	98217.5		50	118823	50	33350.3
50	248142	50	37092.9		50	342532	50	63571.5		50	92343.8	50	16340
50	278709	50	33563.2		50	259549	50	44550.2		50	139716	50	38050.8
50	184106	50	24950.2		50	183074	50	34499.1		50	119339	50	12137.2
50	149079	50	29403.8		50	185408	50	29709.7		50	95304	50	66697.9
50	171007	50	76681.6		50	107899	50	102283		50	162263	50	51456
50	147895	50	88499.8		50	210175	50	68664.3		50	193802	50	42113.8
50	300218	50	45247.8		50	267690	50	65417		50	159728	50	15460.9
50	291872	50	21181.2		50	317882	50	37007.4		50	316187	50	16324.4
50	404553	50	74706.8		50	313023	50	124287		50	336517	50	40004.1
50	198600	50	39096.6		50	306796	50	64555.4		50	185532	50	20818.4
50	275709	50	62791.4		50	436645	50	69771.7		50	80787.6	50	42926.3
50	375158	50	27387.4		50	615324	50	25016		50	200810	50	34595.7
50	245804	50	38368.6		50	266773	50	91601.8		50	305386	50	26699.8
50	276486	50	40559		50	348320	50	156367		50	151575	50	25284.4
50	132602	50	48984.4		50	173781	50	71239.6		50	123079	50	51163.7
50	187356	50	31852.8		50	211298	50	33205.5		50	159201	50	24840.3
	230903					126429					301191
Fig S1C_IgG					Fig S1C_IgG1					Fig S1C_IgG2a
Young_naive	Young_BNT162b2	Aged_naive	Aged_BNT162b2		Young_naive	Young_BNT162b2	Aged_naive	Aged_BNT162b2		Young_naive	Young_BNT162b2	Aged_naive	Aged_BNT162b2
50	78230.2	50	892.83		50	120823	50	1341.2		50	36742.7	50	570.631
50	70794	50	11052.5		50	139882	50	11435.6		50	22673.5	50	12510.6
50	124107	50	41449.2		50	69778.9	50	84554.5		50	189444	50	6981.19
50	119173	50	4565.6		50	189698	50	4244.59		50	132619	50	5887.78
50	96602.8	50	7013.55		50	71881.3	50	7448.16		50	124922	50	5573.16
50	108319	50	9605.16		50	136731	50	15567.3		50	117416	50	6504.62
50	30449.7	50	836.368		50	37098.9	50	1129.33		50	38376	50	733.87
50	81278.9	50	3504.9		50	63181.4	50	6624.64		50	135125	50	2970.78
50	307856	50	3018.58		50	248172	50	5154.48		50	314027	50	2327.36
50	120477	50	3716.33		50	117442	50	5264.93		50	98539.9	50	4813.63
50	71476.6	50	2715.79		50	129094	50	3811.57		50	25544.3	50	3516.48
50	132723	50	10481.4		50	201040	50	27361.3		50	80500.1	50	4442.77
50	66853.2	50	1256.14		50	118495	50	1507.27		50	33703.4	50	1615.51
50	18224.1	50	31397.7		50	20990.6	50	31615.1		50	14166.7	50	53805.9
50	56265.1	50	26406		50	67264.1	50	30579		50	34986.6	50	21601.7
50	2730.2	50	5070.5		50	2230.44	50	3596.35		50	3246.94	50	7336.36
50	42339.4	50	5105.6		50	47692.7	50	5765.3		50	55866.6	50	6011.59
50	323482	50	723.46		50	397614	50	944.728		50	174604	50	597.297
50	159118	50	4251.44		50	121378	50	6763.26		50	194109	50	3845.76
50	48742.7	50	1642.19		50	7331.35	50	2539.68		50	91656.6	50	921.703
50	39805.3	50	13082.5		50	46176.4	50	13859.6		50	12350.8	50	18269.6
50	29116.9	50	3463.89		50	41125.8	50	5556.74		50	9334.93	50	1398.58
50	86278.3	50	13119.4		50	51191.8	50	19938.6		50	89187.7	50	7148.58
50	74056.8	50	16663.7		50	94411.2	50	55508.5		50	51465.6	50	513.326
50	48137.1	50	1859.07		50	46333.5	50	4914.51		50	43917.7	50	138.326
50	51874.6	50	11208.7		50	62164.7	50	35235.5		50	40518.8	50	255.369
50	171714	50	8024.86		50	201520	50	22541.9		50	67268.4	50	158.271
50	44073.1	50	36761.3		50	42360.9	50	96409.8		50	45108.9	50	3156.35
50	47102.2	50			50	74491.5	50			50	26171.1	50
50	52854.4	50			50	45863.4	50			50	60377.2	50
50	98465.8	50			50	121854	50			50	73519.6	50
50	43149.2	50			50	63246.1	50			50	23564	50
50	107705	50			50	107908	50			50	100118	50
50	95981.5	50			50	187529	50			50	44954.1	50
50	31699.4	50			50	44063.4	50			50	10629.5	50
50	54221.3	50			50	21540.1	50			50	98935.2	50
50	80228	50			50	25664.1	50			50	89062.8	50
50	70507.2				50	36392.3				50	59239
	27732.2					23470					25153.1
	25718.4					16243.4					31199.1
Fig S1D_Week 4					Fig S1D_Week 32					Fig S1E
Young_naive	Young_BNT162b2	Aged_naive	Aged_BNT162b2		Young_naive	Young_BNT162b2	Aged_naive	Aged_BNT162b2		Young_Week 4	Young_Week 32	Aged_Week 4	Aged_Week 32
2.88191	99.7973	7.76211	98.1651		-1.28391	96.2685	8.55702	5.12879		99.7973	96.2685	98.1651	5.12879
5.27542	99.4978	9.54871	96.9686		4.19609	97.3676	7.11573	35.9908		99.4978	97.3676	96.9686	35.9908
5.2092	99.5598	8.03062	78.8886		6.58174	98.9955	10.1552	17.7527		99.5598	98.9955	78.8886	17.7527
6.56205	99.787	12.1511	96.2264		7.28046	98.9022	15.745	12.9173		99.787	98.9022	96.2264	12.9173
4.39559	100.076	10.6021	96.3815		6.67157	97.7097	14.647	14.7238		100.076	97.7097	96.3815	14.7238
6.20255	99.6114	13.5969	91.6621		6.62167	66.7272	14.9365	29.2624		99.6114	66.7272	91.6621	29.2624
5.57816	97.9281	12.998	92.8807		4.81496	77.2932	13.3494	5.57231		97.9281	77.2932	92.8807	5.57231
2.4278	98.6304	8.53665	92.5151		3.53729	96.1025	13.569	13.2527		98.6304	96.1025	92.5151	13.2527
4.03609	61.1326	6.7294	82.4558		0.542759	99.7628	13.01	21.3441		61.1326	99.7628	82.4558	21.3441
7.82976	99.6941	8.20618	96.9908		9.42655	96.2788	6.00279	26.1578		99.6941	96.2788	96.9908	26.1578
7.95274	99.7973	4.42646	69.782		8.01912	82.488	13.6688	9.6721		99.7973	82.488	69.782	9.6721
7.31889	99.8077	7.86539	83.3643		8.33853	97.9068	14.4075	22.1662		99.8077	97.9068	83.3643	22.1662
6.68504	100.324	9.29053	95.041		7.55995	99.2236	14.128	8.65526		100.324	99.2236	95.041	8.65526
7.47026	99.9832	12.8844	48.8991		7.0409	70.4185	13.3594	92.7929		99.9832	70.4185	48.8991	92.7929
8.03789	99.312	10.6021	89.4907		6.13256	97.8238	11.1234	63.3263		99.312	97.8238	89.4907	63.3263
5.3511	99.8593	6.39894	88.9146		3.19791	20.751	12.6906	58.5991		99.8593	20.751	88.9146	58.5991
6.15525	98.8059	5.70702	52.0564		8.97737	100.219	12.5508	68.9081		98.8059	100.219	52.0564	68.9081
6.41068	99.5908	9.31118	75.2659		11.902	100.084	9.35667	11.6517		99.5908	100.084	75.2659	11.6517
4.61318	28.9843	8.54698	46.2513		13.0799	99.431	14.6869	12.3981		28.9843	99.431	46.2513	12.3981
6.335	100.19	12.8121	100.226		13.2596	94.7649	15.8349	14.0099		100.19	94.7649	100.226	14.0099
6.65665	100.252	12.3887	99.8712		10.7142	57.4573	15.7849	40.3069		100.252	57.4573	99.8712	40.3069
8.09465	99.157	13.6382	99.3173		9.11711	91.7787	16.0245	10.743		99.157	91.7787	99.3173	10.743
5.88089	99.312	11.7897	98.5086		7.44017	98.6326	14.1879	66.3985		99.312	98.6326	98.5086	66.3985
3.44954	92.2482	8.00997	98.3424		4.5754	97.0876	16.873	5.84274		92.2482	97.0876	98.3424	5.84274
5.95658	99.6218	7.57623	80.3841		3.03034	91.0736	15.9347	5.1937		99.6218	91.0736	80.3841	5.1937
7.31889	100.19	6.70875	86.2225		5.14562	96.3203	10.0754	13.3067		100.19	96.3203	86.2225	13.3067
7.36619	99.6011	6.29567	82.1124		5.75739	99.2444	11.7024	9.30431		99.6011	99.2444	82.1124	9.30431
9.49481	99.4978	9.92048	100.071		7.01204	98.7052	15.0163	46.17		99.4978	98.7052	100.071	46.17
9.48535	99.6424	8.38174	96.5698		5.49817	92.9607	12.9701			99.6424	92.9607	96.5698
9.56103	100.324	10.7673	91.4405		6.06846	86.8845	13.01			100.324	86.8845	91.4405
8.21764	99.4565	11.9136	68.364		5.74702	92.3801	13.2296			99.4565	92.3801	68.364
3.68605	99.6011	8.27847	100.314		3.414	74.7009	14.9465			99.6011	74.7009	100.314
7.29997	100.138	3.9101	99.2508		1.47499	99.7939	13.3095			100.138	99.7939	99.2508
6.55259	99.4049	8.76384	98.2205		6.01662	99.0785	11.6924			99.4049	99.0785	98.2205
8.73797	99.3429	10.4265	76.8944		9.4695	97.6164	1.44006			99.3429	97.6164	76.8944
5.72952	99.9935	12.4403	99.2619		8.163	99.3273	3.08431			99.9935	99.3273	99.2619
7.49864	99.9729	7.63819	98.6747		8.26669	99.3066				99.9729	99.3066	98.6747
8.57714	99.4359	10.6744	97.6777		6.89798	100.209				99.4359	100.209	97.6777
5.69168	99.1674	10.8809	99.14			96.901				99.1674	96.901	99.14
	99.6528	4.68464				95.0968				99.6528	95.0968

## Sheet: Fig S3
Fig S3
3M_Jax	11M_Jax	11M_Taconic
102171	12387.2	14986.7
130162	28621.7	39134.6
193141	11620.3	10005.1
139160	3686.68	14786.3
88831	11307.4	19813.1
120612	20027	30538.5
93275.2	5653.26	15903.3
87058.1	9064.89	12316.1
127806	4985.79	6178.32
176887	15253.9	25242.9
59695.1	5379.82	11307
65800.6	13190.1	11027.4
122309	15231.1	23014.4
77985.3	28682.4	30306.7
61671.9	21099.2	21171.5
261407	11098.6	18041.1
55570.5	8102.76	6037.57
171734	9367.85	30435.6
11391.7	37805.8	26573.3
81591.3		69550.5
124949		18292.4
168374		21877.5
112601		34119.9
57133		16333.4
106020		13094.5
87895.3		12368.9
86330.5		14607.8
94063.3		41387.4
120349		24845.9
102243		24560.2
121038		11513.8
119631		27757
70316.6		16855.7
81738.2		29475.9
170721		20455.6
119061		19873.8
162343		33439.5
68156.8		29592.6
80354.3		13990.3
75856.2
